# Supplementary material for: Study on the Adaptive Regulation of Light on the Stress Response of Mandarin Fish (Siniperca chuatsi) with Re-Feeding after Starvation
Source: Animals (Basel). 2023 Aug 13;13(16):2610. doi: 10.3390/ani13162610 (PMC10451258; doi:10.3390/ani13162610)
Supplement: Supplementary file 1 [file animals-13-02610-s001.zip]

Archive with 1 entries (1 files):
- animals-2524567-supplementary.pdf
